# Supplementary material for: HAPmini: 2D haptic feedback generation using single actuator device
Source: PLoS One. 2023 Apr 26;18(4):e0285002. doi: 10.1371/journal.pone.0285002 (PMC10132670; doi:10.1371/journal.pone.0285002)
Supplement: S1 File — (ZIP) [file pone.0285002.s001.zip]

Archive with 2 entries (2 files):
- rawdata_experiment1.xlsx
- rawdata_experiment2 and 3.xlsx
