# Supplementary material for: HAPmini: 2D haptic feedback generation using single actuator device
Source: PLoS One. 2023 Apr 26;18(4):e0285002. doi: 10.1371/journal.pone.0285002 (PMC10132670; doi:10.1371/journal.pone.0285002)
Supplement: S1 File — (ZIP) [file pone.0285002.s001.zip › rawdata_experiment1.xlsx]

## Sheet: Ex1_time
Session	Subject	Trial	HS	HN	NS	NN	TS	TN
0	1	0	6581	4981	7354	3939	7037	7899
0	1	1	3506	2892	3591	4143	4901	4292
0	1	2	13741	4662	4099	2671	7608	4279
0	1	3	7050	2356	6241	2642	3171	15379
0	1	4	7793	2357	4645	5697	4638	5937
0	1	5	3794	4581	5886	5103	8330	5861
0	1	6	4739	2748	5579	2777	4968	4181
0	1	7	3000	2442	2855	2935	3985	10130
0	1	8	6778	2423	27482	2652	6474	5493
0	1	9	2933	2650	7384	4332	3243	4017
0	2	0	3159	5499	9446	11851	2723	14006
0	2	1	9460	6883	7791	6144	6945	3518
0	2	2	6016	8222	7024	11849	9227	7096
0	2	3	5584	4115	3725	6866	9635	4721
0	2	4	7048	3780	5037	3006	5541	3822
0	2	5	6929	8066	2308	6789	2656	4281
0	2	6	4524	10970	3013	5256	4080	5119
0	2	7	3272	2808	4091	2832	4996	11204
0	2	8	3661	3982	3288	3793	7837	4049
0	2	9	8477	13924	4633	5135	8318	8069
0	3	0	3303	3209	5784	5064	4702	5192
0	3	1	4383	2610	4480	7388	10189	4440
0	3	2	4791	3942	1410	4610	4532	4362
0	3	3	2614	5203	7999	4652	2378	3372
0	3	4	3568	3658	4442	6681	2716	6102
0	3	5	2606	3118	3388	7127	2337	2961
0	3	6	4764	2854	12006	5538	6193	4820
0	3	7	4554	5281	8870	2640	4009	8373
0	3	8	3690	5430	9449	12572	8473	3470
0	3	9	2378	8131	7815	4735	5868	5625
0	4	0	2634	2154	7883	13020	18591	8053
0	4	1	4960	2170	4264	5337	5937	6724
0	4	2	1765	10000	2761	1748	8476	5228
0	4	3	2333	2499	4243	5803	2508	5078
0	4	4	1586	1895	8408	1947	3209	3508
0	4	5	7333	4881	4634	5071	4796	8517
0	4	6	3455	5666	4630	6711	4203	4062
0	4	7	1725	12273	2080	3193	9758	9664
0	4	8	1490	2314	3065	16923	4633	6015
0	4	9	3035	4332	4452	4716	5108	3021
0	5	0	2338	12877	5959	6972	4950	5537
0	5	1	5739	8635	5285	11012	5597	3706
0	5	2	5558	31089	7077	8384	4771	5139
0	5	3	2364	29712	5104	12649	8641	7334
0	5	4	2336	3474	2204	5572	4969	3845
0	5	5	2199	13451	3602	7948	3948	3494
0	5	6	6123	7901	2081	7283	5516	8291
0	5	7	4484	9988	3090	3384	5683	5470
0	5	8	2157	6315	2930	4149	8048	2966
0	5	9	4446	5592	2807	8297	5008	3367
0	6	0	2893	3156	3999	9634	4410	6701
0	6	1	3257	7002	4666	14693	4035	8873
0	6	2	2500	3909	7622	12600	5468	20245
0	6	3	8000	3138	6995	13138	5083	7500
0	6	4	9974	2866	5556	10671	5986	16280
0	6	5	2952	3413	2990	15336	4806	12996
0	6	6	9218	2875	3721	31917	5526	21995
0	6	7	2752	3798	3807	4235	7265	8891
0	6	8	3392	2923	4814	18804	5884	7847
0	6	9	8689	6827	4224	6619	11979	2913
0	7	0	4732	4695	10289	3385	6080	5483
0	7	1	2686	2751	5231	2577	4901	10005
0	7	2	1975	7203	3511	2389	4844	6167
0	7	3	2086	2209	3012	3725	6895	8002
0	7	4	2069	1987	3621	3203	5885	4138
0	7	5	5670	2172	3401	3572	4853	9531
0	7	6	2443	2020	4515	3492	5367	3860
0	7	7	6001	3999	6655	5779	4769	4740
0	7	8	4306	2772	5452	5952	4976	4046
0	7	9	3578	2558	4461	3934	6162	8148
0	8	0	2630	6594	2449	7528	3112	13756
0	8	1	1729	3780	4198	11936	5929	10358
0	8	2	6256	4240	11498	4064	9140	9319
0	8	3	2166	13505	7057	12050	3387	5370
0	8	4	2073	5889	3223	4779	2752	23760
0	8	5	3776	3200	2117	14272	3276	10644
0	8	6	3402	3707	2691	7129	4367	8907
0	8	7	5297	5480	1930	30151	3559	4424
0	8	8	3736	4378	2212	17068	4268	5368
0	8	9	6756	6694	1779	4851	3169	3317
0	9	0	7284	9906	6073	10835	18080	9947
0	9	1	7746	5401	3817	5630	4247	10930
0	9	2	2621	7615	4284	11731	10478	5476
0	9	3	8866	8751	3629	22293	4696	11330
0	9	4	7006	9034	5192	5610	6971	16977
0	9	5	2432	5211	11431	4471	5354	4839
0	9	6	2903	12905	7410	4608	4063	4726
0	9	7	5159	5631	7585	6115	11633	5952
0	9	8	6777	12645	6377	3298	7152	6266
0	9	9	2813	9525	8548	17601	5589	6576
0	10	0	5926	4174	5769	4373	6205	14226
0	10	1	3381	2929	5882	32448	4433	3111
0	10	2	20540	2849	3394	4636	5906	2694
0	10	3	7473	4349	8470	9340	7926	4565
0	10	4	5748	3320	21883	6675	3172	5049
0	10	5	12315	3880	4408	8442	5225	4131
0	10	6	6634	2665	3130	2434	5666	5756
0	10	7	8878	2627	13469	5679	6849	5312
0	10	8	3331	2435	7295	2915	4792	5564
0	10	9	5416	3534	7645	25623	5259	14606
0	11	0	4550	6594	4532	8347	8747	13756
0	11	1	2720	3780	2877	10398	5050	10358
0	11	2	4098	4240	6228	5187	5401	9319
0	11	3	3899	13505	6994	11665	2546	5370
0	11	4	6605	5889	2938	8185	4013	23760
0	11	5	5016	3200	3355	2577	8440	10644
0	11	6	6452	3707	3080	20287	8282	8907
0	11	7	2677	5480	2740	7189	5718	4424
0	11	8	7197	4378	4213	6572	3874	5368
0	11	9	2885	6694	2731	5630	3625	3317
0	12	0	10282	5129	6049	8347	4503	10781
0	12	1	8784	5389	4208	10398	6515	11324
0	12	2	2590	21559	2364	5187	9417	5085
0	12	3	2631	10547	4480	11665	5521	8888
0	12	4	2702	13056	3741	8185	4475	6315
0	12	5	2449	8486	2751	2577	4399	5029
0	12	6	2753	9922	3423	20287	3230	7087
0	12	7	3819	10524	6429	7189	4633	6318
0	12	8	2469	10213	6744	6572	7266	7953
0	12	9	2673	5250	6295	5630	7835	5315
1	1	0	4433	3841	5821	5613	7793	16789
1	1	1	7236	2575	5184	4304	4585	7974
1	1	2	2770	2541	6561	2650	5688	9564
1	1	3	3882	6993	7705	2773	5966	7420
1	1	4	2843	2369	4185	2790	3108	6884
1	1	5	4628	2455	5549	3659	7160	12938
1	1	6	2912	2495	2916	9586	5954	12173
1	1	7	3720	4436	13890	3590	4365	4915
1	1	8	3111	3906	3845	2900	4771	7125
1	1	9	14174	2400	2726	3511	3153	4737
1	2	0	7460	3013	4983	4696	3364	4680
1	2	1	4514	6127	6700	3272	2490	5815
1	2	2	5329	4731	2981	3560	7157	4076
1	2	3	5430	3668	7100	6757	5471	3845
1	2	4	3959	12508	3032	4279	6490	3906
1	2	5	6374	3282	6453	4853	5091	15494
1	2	6	4288	5418	8645	14010	11666	7343
1	2	7	5884	2880	2983	13554	3849	8371
1	2	8	2951	4644	5347	5099	3910	7266
1	2	9	4568	6636	2751	3112	6772	4185
1	3	0	4437	4363	7632	2005	4731	13232
1	3	1	3022	3421	4639	3057	2739	4315
1	3	2	1640	4231	2984	6603	3648	2768
1	3	3	4766	1814	3721	6264	3534	13301
1	3	4	4245	2613	7584	3784	7285	2720
1	3	5	4503	2180	2632	7999	2298	2792
1	3	6	2582	6683	3171	8033	12816	6591
1	3	7	2619	4293	11350	6852	3429	3833
1	3	8	3777	5040	3738	2367	2654	5876
1	3	9	2150	1766	4736	5466	2352	3663
1	4	0	4164	1795	6984	8667	5781	3175
1	4	1	4564	3944	2364	4184	4872	4351
1	4	2	1636	2011	2255	6814	2698	6008
1	4	3	1698	4504	2431	2772	2446	2884
1	4	4	2003	1910	2499	14453	2877	5516
1	4	5	1551	10514	2890	6995	5266	3423
1	4	6	1687	2085	3455	2135	3956	9354
1	4	7	1697	4467	2504	7511	6345	3879
1	4	8	1507	1914	2370	4115	5803	7400
1	4	9	1699	16562	5190	2370	3036	3291
1	5	0	4085	3934	8402	10797	4660	4315
1	5	1	2249	4178	2565	3335	4186	5732
1	5	2	4066	3999	2484	9629	4756	6517
1	5	3	4845	11955	3273	3591	6293	3995
1	5	4	3176	5025	3922	6378	4747	2928
1	5	5	2994	4180	3584	4194	4589	3151
1	5	6	2967	5788	1890	4671	4772	3096
1	5	7	2635	11085	6521	7917	6647	3654
1	5	8	3097	3898	3686	5860	8656	3925
1	5	9	3554	4583	5077	15713	6269	8150
1	6	0	10415	3500	3996	22482	4646	13909
1	6	1	8073	5519	4544	3011	5201	4753
1	6	2	5008	5831	2279	24816	5764	13184
1	6	3	4384	2667	5716	3449	10599	7721
1	6	4	3561	2245	3255	4199	6251	7520
1	6	5	2374	8436	4214	4170	6975	4486
1	6	6	2565	2700	9018	4888	6328	6821
1	6	7	5023	3236	4807	4589	6333	6136
1	6	8	7215	2835	3315	3338	6109	6334
1	6	9	3163	2479	7444	3583	5139	6660
1	7	0	2062	3752	5342	2264	4806	3702
1	7	1	3529	1797	5944	2251	3956	5871
1	7	2	3298	1913	5380	2970	4459	4750
1	7	3	2946	6740	4416	4536	3730	4374
1	7	4	6319	2229	8008	4204	4229	6400
1	7	5	3570	1922	5701	3130	5961	4242
1	7	6	2092	1812	5301	2744	5648	2819
1	7	7	1926	3147	4263	2711	6102	2910
1	7	8	2593	1854	4112	2121	6598	4195
1	7	9	8039	2420	4969	3195	4657	4565
1	8	0	5942	1998	3219	3595	3192	5566
1	8	1	5105	4527	2114	8626	6482	3965
1	8	2	1997	2229	1836	10258	4968	4535
1	8	3	5003	3246	2045	25753	4060	13914
1	8	4	1829	2220	6368	7064	4065	13724
1	8	5	2218	3754	2548	5217	3597	7063
1	8	6	5697	2584	7922	6110	3402	3921
1	8	7	2202	5994	2702	4160	3051	6264
1	8	8	3493	8093	3578	6336	2873	3895
1	8	9	2696	2383	1990	11847	3362	9534
1	9	0	2697	5191	3975	3944	5879	5414
1	9	1	8432	15890	4545	16335	8478	12227
1	9	2	8653	5532	5380	6940	11667	6630
1	9	3	4017	14786	8153	4552	7823	8642
1	9	4	7668	4218	4749	4479	5862	6584
1	9	5	6175	3350	4687	9089	6547	9668
1	9	6	4818	3780	10022	6319	5654	5772
1	9	7	3226	8660	15856	6228	5336	7406
1	9	8	3705	7588	10197	6126	8665	6590
1	9	9	5353	4860	2712	8844	7900	7454
1	10	0	10038	2829	10340	14350	5941	6604
1	10	1	14335	4235	2911	17338	5862	4786
1	10	2	3764	6741	5020	10942	5663	8898
1	10	3	17622	4640	16010	5451	4591	6490
1	10	4	4848	3391	3710	15067	3272	10734
1	10	5	6858	3246	4939	3342	8048	4925
1	10	6	9155	3941	3972	5684	6090	4887
1	10	7	4706	6967	12728	3568	8799	8229
1	10	8	3371	7820	8058	8784	5278	3400
1	10	9	5158	4366	4917	3896	4633	3616
1	11	0	3532	1998	7518	5942	4485	5566
1	11	1	2750	4527	7729	5016	4824	3965
1	11	2	5310	2229	3522	5568	2773	4535
1	11	3	4906	3246	4812	3983	5351	13914
1	11	4	2830	2220	2838	4796	4180	13724
1	11	5	2939	3754	4673	3596	3181	7063
1	11	6	3757	2584	2851	17199	6528	3921
1	11	7	22764	5994	2452	4187	3001	6264
1	11	8	2651	8093	9799	8479	4575	3895
1	11	9	2655	2383	2801	5219	6291	9534
1	12	0	2298	4310	2672	5942	4530	4444
1	12	1	3137	6135	6632	5016	5018	5029
1	12	2	2417	8679	2227	5568	7776	4121
1	12	3	8148	13923	5919	3983	2928	7623
1	12	4	3392	6223	2959	4796	4944	10332
1	12	5	3637	21717	5388	3596	5443	10097
1	12	6	4677	8280	2245	17199	3814	6149
1	12	7	2137	8622	5925	4187	3770	3287
1	12	8	2688	6726	1846	8479	2770	5508
1	12	9	2782	4666	4559	5219	8139	5440
2	1	0	2835	2483	11955	2650	5148	8420
2	1	1	3941	2518	8760	2609	4315	10090
2	1	2	7864	2401	5481	5224	14318	10017
2	1	3	4658	3293	4648	2589	3844	8488
2	1	4	3006	2475	2930	4061	4555	9145
2	1	5	3215	2350	4645	2723	7047	9271
2	1	6	8546	2367	4265	4897	4226	8094
2	1	7	7189	3485	3072	5965	2793	7783
2	1	8	2654	4175	3696	3191	6397	5674
2	1	9	3599	4421	3560	2865	4860	2149
2	2	0	3218	5515	5549	5027	2492	8042
2	2	1	6639	3350	7284	6146	3331	3574
2	2	2	4317	10581	5076	5226	4395	11147
2	2	3	5171	4358	4863	3359	11758	4863
2	2	4	2833	3768	5647	4454	5603	5033
2	2	5	4726	3605	3720	4216	5151	12692
2	2	6	4776	4970	2576	12742	3038	9759
2	2	7	7020	3120	6362	4988	2669	2880
2	2	8	3837	3583	3871	2848	5495	4063
2	2	9	5043	4405	2759	5807	3686	5215
2	3	0	3114	11667	3437	1760	3628	5764
2	3	1	2810	12769	1517	2795	2933	4583
2	3	2	3967	3348	2518	3582	9267	4182
2	3	3	2361	3421	13990	1712	5192	7250
2	3	4	3611	4046	4176	1882	5508	3977
2	3	5	8079	9248	9533	1902	4125	3477
2	3	6	3454	4654	4610	1751	2819	2123
2	3	7	4007	5986	3115	1945	3173	1774
2	3	8	2000	3060	2882	5947	3235	8495
2	3	9	4704	6883	4742	2381	4293	3818
2	4	0	1577	1815	3249	3024	4326	2817
2	4	1	6019	3505	2361	1968	5863	8013
2	4	2	7237	1908	3575	4479	2276	5724
2	4	3	1656	5891	2502	2001	3306	7229
2	4	4	3971	4532	2598	6599	4110	3142
2	4	5	2833	2313	1956	10664	4514	6739
2	4	6	6923	6668	2185	9356	7499	2954
2	4	7	1584	10465	7096	1952	2271	6554
2	4	8	3432	3809	5284	7370	7093	2901
2	4	9	5602	1898	1796	1902	4084	2166
2	5	0	2177	3556	3199	4853	4433	4078
2	5	1	1833	4057	3399	4444	4496	3869
2	5	2	2416	4709	3908	2881	5049	2903
2	5	3	2474	6684	5133	3742	6152	4533
2	5	4	4189	2532	2437	14900	4627	3382
2	5	5	2216	10032	4879	9042	4262	4246
2	5	6	4087	8702	3337	7293	5266	3475
2	5	7	3346	2808	2926	5994	5337	5523
2	5	8	6313	10104	5630	6175	3667	3766
2	5	9	3680	12148	5469	12694	3510	7608
2	6	0	2738	2119	9388	4205	6527	4909
2	6	1	4623	3372	3052	2999	5010	4289
2	6	2	2913	6304	5703	4999	6283	8910
2	6	3	3971	4986	2664	3375	4572	5763
2	6	4	4462	4605	3619	4656	8859	3573
2	6	5	3226	3188	6270	4309	9841	9160
2	6	6	10238	3298	2783	2830	7175	6322
2	6	7	2600	9110	3664	8305	6297	4982
2	6	8	12010	19281	3149	3038	6749	3225
2	6	9	3266	2053	5163	4772	7266	4835
2	7	0	2061	1863	4744	3282	6160	4975
2	7	1	2397	2647	3709	2588	4345	4445
2	7	2	2328	2616	3833	5069	6277	1633
2	7	3	3811	2172	4297	2287	3807	5123
2	7	4	3610	2260	4767	2000	4287	2564
2	7	5	1971	1705	6607	4186	7251	6247
2	7	6	2188	3372	3495	3742	4348	5573
2	7	7	3330	2071	5058	1929	5625	2350
2	7	8	4866	1977	4569	2061	4966	3732
2	7	9	3801	3672	4365	3809	4645	3479
2	8	0	3030	1985	1781	4473	3758	4590
2	8	1	1715	3532	3419	6516	3261	3447
2	8	2	6966	2957	2091	8687	2234	11500
2	8	3	3055	4022	2428	7663	5558	6589
2	8	4	5606	2411	1636	7602	6435	4914
2	8	5	2167	10134	3004	4632	4498	4384
2	8	6	2033	4343	5173	7018	3931	13732
2	8	7	3412	2172	2031	9789	4651	4619
2	8	8	2428	4205	5349	6771	3404	8525
2	8	9	2188	2329	3751	4872	4950	3672
2	9	0	3331	4620	3352	5769	6432	5893
2	9	1	4534	3576	4008	8723	6667	6891
2	9	2	7050	3876	9865	3368	7767	22030
2	9	3	5188	3941	9502	9134	10696	4992
2	9	4	3081	7538	5784	10469	10731	5316
2	9	5	3313	3673	3427	8149	5490	5857
2	9	6	11092	4802	6014	9306	8420	7118
2	9	7	3603	4084	3280	6566	7264	5327
2	9	8	5463	3239	2360	6861	9213	6187
2	9	9	4483	5945	10584	5902	5467	5351
2	10	0	5185	3151	5294	10774	7371	4244
2	10	1	12616	2867	3224	9518	5848	4322
2	10	2	4231	4147	4200	3478	4304	8297
2	10	3	6147	2545	2790	10691	6459	9326
2	10	4	3582	5121	17074	48753	4560	14477
2	10	5	8129	3308	3615	8011	6951	5394
2	10	6	11206	2915	10220	2944	8497	11301
2	10	7	9133	12262	3716	6912	7840	42502
2	10	8	8153	3924	8501	10750	6447	8366
2	10	9	4316	5384	5517	5507	8137	2448
2	11	0	2464	1985	5642	4306	2734	4590
2	11	1	13823	3532	8088	10124	3669	3447
2	11	2	3263	2957	5357	3283	6112	11500
2	11	3	5017	4022	3711	4667	2735	6589
2	11	4	3548	2411	2689	4710	2263	4914
2	11	5	7415	10134	8051	5064	5027	4384
2	11	6	5283	4343	2968	5159	6723	13732
2	11	7	2395	2172	6843	4324	4652	4619
2	11	8	2650	4205	6285	4167	4689	8525
2	11	9	9753	2329	4741	3369	2560	3672
2	12	0	3511	6266	4617	2590	3946	7754
2	12	1	2186	6248	2165	3013	3467	5671
2	12	2	2208	6585	4162	8073	3785	3528
2	12	3	2225	11299	2403	10743	11631	6752
2	12	4	2256	5430	2516	12072	4815	5942
2	12	5	2339	8270	9210	2550	5621	6665
2	12	6	6057	4045	5308	4286	6659	5896
2	12	7	2336	5173	2664	3093	3154	5056
2	12	8	2470	15058	5443	6270	4573	3258
2	12	9	4998	5380	2180	3342	3163	6958
3	1	0	3163	5431	11586	5532	3629	9449
3	1	1	7080	2407	5871	3714	4497	7087
3	1	2	3215	3076	3597	2995	5441	4384
3	1	3	3037	2340	2791	5034	4679	7410
3	1	4	5562	2225	3810	3740	3901	5877
3	1	5	4676	2319	7263	3943	5331	7824
3	1	6	4462	2496	4065	4664	6183	4369
3	1	7	2697	3309	5267	6663	4518	4858
3	1	8	2982	2253	2758	3498	4124	6579
3	1	9	7240	2379	3565	4495	4500	3501
3	2	0	4665	3104	5979	3696	3333	6286
3	2	1	3665	2916	3199	4058	4769	10529
3	2	2	4563	3197	7561	5654	4136	7328
3	2	3	2906	3190	2866	5624	7737	5040
3	2	4	4270	4931	2657	5084	3532	10394
3	2	5	3917	5381	8933	4445	3736	10723
3	2	6	5758	2770	2265	5278	5940	4544
3	2	7	2652	4966	3606	7036	4405	12269
3	2	8	3131	7952	3302	4804	4641	3266
3	2	9	5735	2398	2612	8151	3000	3967
3	3	0	3291	7446	5827	2025	4251	3351
3	3	1	4828	9630	5080	3925	2688	4645
3	3	2	1749	3150	3077	3335	5388	4853
3	3	3	4472	2838	6379	5783	2693	3272
3	3	4	2264	1831	5996	2481	3471	2967
3	3	5	3903	5914	4901	2287	6375	3350
3	3	6	2430	2026	4043	2353	7026	11633
3	3	7	2211	2557	7540	8950	2690	2672
3	3	8	2669	15396	2554	2668	2878	4417
3	3	9	5949	3067	3107	1918	3634	4779
3	4	0	4870	4537	3812	10182	4681	3378
3	4	1	3352	1836	3702	2004	4524	3371
3	4	2	1943	2040	2064	1825	2285	2370
3	4	3	2416	1894	4339	14386	11345	4873
3	4	4	13450	1787	2412	8242	3313	2931
3	4	5	2716	1900	2003	2491	3191	9390
3	4	6	1608	1741	2042	1878	5141	4715
3	4	7	3124	4524	2225	2316	2707	6091
3	4	8	1641	1799	5921	3212	2721	7283
3	4	9	2531	2971	2817	1822	4666	8001
3	5	0	2287	11638	3406	4417	3213	7018
3	5	1	4029	7782	5772	6317	5301	4323
3	5	2	2170	5982	2772	13943	4604	3674
3	5	3	2454	5999	2108	6228	4170	4200
3	5	4	2576	9848	2088	6080	3716	2945
3	5	5	3536	6362	3471	2980	2721	6471
3	5	6	4450	17108	3612	2766	3398	8520
3	5	7	2409	3751	3591	3017	3822	4161
3	5	8	2440	11761	4129	3225	3839	3058
3	5	9	2611	4285	5102	5642	5988	4405
3	6	0	2782	2995	4996	6481	4914	2762
3	6	1	3126	2769	3322	3560	4925	3247
3	6	2	5555	2963	4078	3745	6248	6556
3	6	3	4727	7907	5078	4168	4866	3783
3	6	4	2164	2188	2516	3334	7238	3534
3	6	5	3355	4182	5001	4352	7151	3924
3	6	6	3681	2969	2978	7333	10472	3058
3	6	7	6001	3412	4219	3969	8738	4608
3	6	8	2399	2618	2969	5148	4512	2814
3	6	9	5935	2118	3900	3514	4572	2880
3	7	0	2201	2422	6598	5232	5060	4505
3	7	1	2646	1692	5483	6249	3629	5413
3	7	2	3836	4987	5189	4775	4937	3058
3	7	3	2631	4709	4532	2877	4652	3348
3	7	4	3188	1745	4640	3728	4384	7393
3	7	5	3478	2732	4104	3487	4126	2581
3	7	6	2115	1710	3223	3408	6520	3707
3	7	7	4174	1788	4256	2166	4490	2278
3	7	8	4161	2467	4639	2895	6189	3268
3	7	9	1765	4985	3174	2147	5424	5957
3	8	0	1737	9329	1949	7501	2747	3328
3	8	1	3089	2950	2019	6919	2751	5481
3	8	2	2320	18101	3574	8827	2689	2952
3	8	3	1915	6246	2875	12522	5892	2852
3	8	4	2620	8218	1883	11133	3135	4048
3	8	5	3516	5539	2186	7968	2265	3085
3	8	6	3737	2483	3566	4610	4949	9681
3	8	7	4041	4381	2246	5547	2786	3335
3	8	8	1535	6927	3233	9933	2379	4135
3	8	9	1995	6340	2077	5023	2205	8215
3	9	0	4560	3494	2652	8330	7587	10554
3	9	1	2557	4501	5486	3955	7286	6085
3	9	2	5182	5449	7412	8369	6301	9113
3	9	3	7485	4006	7421	6718	8951	9363
3	9	4	3282	7502	7003	10367	7582	7419
3	9	5	7319	3472	6989	7413	5268	13963
3	9	6	4460	3691	4364	5489	4852	8021
3	9	7	2985	4693	4953	3912	5326	8803
3	9	8	4616	6419	7570	11079	14279	10632
3	9	9	3299	5814	4097	6639	6982	9128
3	10	0	7085	3012	3738	7705	12101	2518
3	10	1	4029	14298	9434	11489	3299	4021
3	10	2	4880	3434	4882	11003	3291	6770
3	10	3	3211	2547	5041	4441	6948	3837
3	10	4	2939	2496	3774	3569	3941	9638
3	10	5	6514	4499	13732	4065	6118	5646
3	10	6	6561	5383	2498	4049	5897	7350
3	10	7	4231	9158	6288	3096	10113	4517
3	10	8	4128	5572	4891	4753	6322	4906
3	10	9	6808	3006	3872	6028	7514	5813
3	11	0	14971	9329	4472	4633	3451	3328
3	11	1	2880	2950	2678	2783	5236	5481
3	11	2	7603	18101	2505	10599	5872	2952
3	11	3	2750	6246	5680	3056	2998	2852
3	11	4	4328	8218	4815	3486	3639	4048
3	11	5	2591	5539	9777	2742	2662	3085
3	11	6	2526	2483	4045	7164	2866	9681
3	11	7	2662	4381	5546	6075	2385	3335
3	11	8	6861	6927	5929	3202	3299	4135
3	11	9	2503	6340	2715	6009	7067	8215
3	12	0	2684	5968	2128	4306	9934	7792
3	12	1	3584	11175	3931	10124	5721	4653
3	12	2	2479	4900	14615	3283	3987	3064
3	12	3	2398	10621	2409	4667	6412	5835
3	12	4	4723	34869	3549	4710	6210	9065
3	12	5	2483	4157	2973	5064	4626	4311
3	12	6	3026	5911	4330	5159	3755	5002
3	12	7	4285	4356	9236	4324	3350	8947
3	12	8	2278	5691	6658	4167	3841	5767
3	12	9	3098	4521	5050	3369	3100	5168
4	1	0	3521	2168	4772	2753	4490	6418
4	1	1	2726	2329	3026	2553	5116	8312
4	1	2	2772	4568	3826	4057	6201	10614
4	1	3	4561	3119	4322	3084	3391	5230
4	1	4	7991	2174	3683	2645	3653	4987
4	1	5	2916	3549	4781	5990	5312	5906
4	1	6	2901	2923	3620	2976	4210	3783
4	1	7	2996	2360	3743	3045	6683	3682
4	1	8	3235	2684	3206	3498	7724	4105
4	1	9	4184	2281	6237	5926	3213	4289
4	2	0	2730	2261	2738	4619	3874	8988
4	2	1	2987	3780	3164	3446	4342	4859
4	2	2	3111	2317	3292	7652	2556	3581
4	2	3	6770	4654	4275	3330	4286	6447
4	2	4	7013	3343	5846	5862	7775	15572
4	2	5	2953	2369	4488	3318	2936	4514
4	2	6	2960	15826	2887	7045	4849	9487
4	2	7	3182	3934	2538	3496	4000	6109
4	2	8	2606	5021	9299	9142	5174	6133
4	2	9	3235	6118	3824	8854	3564	5016
4	3	0	4269	2389	8400	3686	6096	8651
4	3	1	2542	2550	3304	4005	4241	4516
4	3	2	3465	5712	2954	3225	2615	3405
4	3	3	4038	5740	4523	6699	3521	3266
4	3	4	4790	9270	3324	6464	4591	4687
4	3	5	2101	6517	10559	4830	2371	2266
4	3	6	2749	5014	2744	1999	1929	4507
4	3	7	2519	3743	6709	2505	3561	5784
4	3	8	3052	4914	3956	2202	7698	6029
4	3	9	2169	3876	2015	4350	3301	3834
4	4	0	7666	5203	4338	1884	5360	4181
4	4	1	1456	1738	2839	2211	4382	1933
4	4	2	1480	1786	2203	2000	12486	6701
4	4	3	3942	1816	1728	2747	3418	3858
4	4	4	4304	4444	2375	2191	4843	5009
4	4	5	3403	1798	2995	1875	3357	3001
4	4	6	6330	2842	4184	1982	3613	5042
4	4	7	2924	1750	2107	2448	3449	5000
4	4	8	1984	2018	3887	2253	5643	3115
4	4	9	4692	1826	3017	8919	3514	4228
4	5	0	2268	3654	2858	5416	4064	3435
4	5	1	2584	4034	3983	2619	4264	2830
4	5	2	2107	2987	3843	7187	3669	3691
4	5	3	2472	11438	2397	6903	4201	7759
4	5	4	5064	14840	3472	4111	4764	3788
4	5	5	4468	7748	2309	3829	4688	6865
4	5	6	2458	5069	3412	4472	5966	3607
4	5	7	2334	7395	4176	4939	4568	3632
4	5	8	2071	4760	3065	10012	4116	6051
4	5	9	2287	4150	2242	7631	3809	3996
4	6	0	3034	5193	2308	3488	6591	7628
4	6	1	2632	2382	3332	4692	4760	4667
4	6	2	2750	2188	4433	3754	4876	4098
4	6	3	2582	1905	3520	4347	5003	3956
4	6	4	3379	2846	3692	4934	4985	3826
4	6	5	2348	5100	4735	3185	6588	6712
4	6	6	4904	6325	3537	4849	5679	7165
4	6	7	2702	2429	4554	4553	5295	3805
4	6	8	3703	3801	3796	3530	5064	4324
4	6	9	5134	2428	4786	4513	6492	4607
4	7	0	1931	1926	6747	2540	6592	2606
4	7	1	2191	2198	2554	2190	6961	4051
4	7	2	3145	2056	2341	2297	4972	2239
4	7	3	2148	2850	4368	3527	2733	3738
4	7	4	1802	3299	4372	2681	3480	2536
4	7	5	2107	1668	3310	11539	3661	4238
4	7	6	2540	1711	4415	2265	4873	2826
4	7	7	3780	2092	5718	3420	5113	2617
4	7	8	2283	5658	5839	3616	5949	2076
4	7	9	3419	2160	6266	2260	4706	5038
4	8	0	2781	3631	3010	5754	3214	15792
4	8	1	1627	2941	2657	8944	5381	3484
4	8	2	2215	10162	1600	6818	2914	4538
4	8	3	2233	4463	2912	4612	2740	4858
4	8	4	2622	2515	2028	7922	2497	5349
4	8	5	2184	2433	1921	3305	5576	3938
4	8	6	3844	3102	4080	5085	3931	9516
4	8	7	1776	3198	2000	9666	3619	4601
4	8	8	1371	2189	2055	5472	2077	2778
4	8	9	2036	2208	1752	8191	6714	4788
4	9	0	10152	8078	6453	11281	5774	10730
4	9	1	3732	3156	4349	7168	7011	9205
4	9	2	2840	4656	6575	6168	3972	12557
4	9	3	3986	11972	5795	6423	5375	10608
4	9	4	3869	5725	5957	8499	4399	4196
4	9	5	9190	3173	7329	8710	6755	14590
4	9	6	3620	3603	5050	6010	4539	11275
4	9	7	3203	14690	2658	10436	7119	7814
4	9	8	2131	6919	4781	11172	4648	6124
4	9	9	6685	3908	3467	7096	6317	5139
4	10	0	12464	5082	4656	18500	3194	7741
4	10	1	4102	2429	2719	3290	10549	4367
4	10	2	4475	8505	3235	18971	9306	6212
4	10	3	2961	3742	3018	4502	3419	8596
4	10	4	13974	5755	6331	3576	5366	3898
4	10	5	9931	4349	7538	3947	5768	4429
4	10	6	6014	2613	4965	5310	2831	4752
4	10	7	3269	2890	4536	5993	7745	5799
4	10	8	3566	2922	7178	8565	9350	5138
4	10	9	5473	2815	6811	4147	3164	3520
4	11	0	4550	3631	3235	2590	4357	15792
4	11	1	2720	2941	2268	3013	2662	3484
4	11	2	4098	10162	4795	8073	2357	4538
4	11	3	3899	4463	3304	10743	3492	4858
4	11	4	6605	2515	4653	12072	3763	5349
4	11	5	5016	2433	2834	2550	2801	3938
4	11	6	6452	3102	2785	4286	3369	9516
4	11	7	2677	3198	3984	3093	6213	4601
4	11	8	7197	2189	9348	6270	4837	2778
4	11	9	2885	2208	9905	3342	3949	4788
4	12	0	2276	5975	3292	4633	10009	4088
4	12	1	2151	3740	2957	2783	3764	10271
4	12	2	2634	6750	7286	10599	8981	8336
4	12	3	2145	6276	4282	3056	3187	5547
4	12	4	4491	6037	3801	3486	6701	2782
4	12	5	2410	2935	2511	2742	4420	9214
4	12	6	2049	7312	4384	7164	4212	8215
4	12	7	2355	5352	5127	6075	4809	3520
4	12	8	6353	5160	5488	3202	4741	5961
4	12	9	2347	15482	2122	6009	6281	6184

## Sheet: Ex1_NASA
Subject	Demand	Condition	Score
1	1	1	0			Demand		Condition
1	1	2	10			1	Mental demand	1	HS
1	1	3	20			2	Physical demand	2	HN
1	1	4	30			3	Temporal demand	3	NS
1	1	5	20			4	Performance	4	NN
1	1	6	30			5	Effort	5	TS
1	2	1	0			6	Frustration level	6	TN
1	2	2	0
1	2	3	10
1	2	4	10
1	2	5	10
1	2	6	20
1	3	1	0
1	3	2	0
1	3	3	0
1	3	4	10
1	3	5	10
1	3	6	20
1	4	1	0
1	4	2	0
1	4	3	0
1	4	4	20
1	4	5	20
1	4	6	40
1	5	1	10
1	5	2	20
1	5	3	20
1	5	4	30
1	5	5	30
1	5	6	40
1	6	1	10
1	6	2	20
1	6	3	20
1	6	4	30
1	6	5	20
1	6	6	40
2	1	1	0
2	1	2	10
2	1	3	0
2	1	4	10
2	1	5	0
2	1	6	10
2	2	1	0
2	2	2	0
2	2	3	0
2	2	4	0
2	2	5	0
2	2	6	0
2	3	1	0
2	3	2	10
2	3	3	0
2	3	4	10
2	3	5	0
2	3	6	20
2	4	1	0
2	4	2	10
2	4	3	0
2	4	4	20
2	4	5	10
2	4	6	30
2	5	1	20
2	5	2	50
2	5	3	30
2	5	4	50
2	5	5	40
2	5	6	70
2	6	1	10
2	6	2	50
2	6	3	20
2	6	4	50
2	6	5	30
2	6	6	80
3	1	1	0
3	1	2	20
3	1	3	10
3	1	4	20
3	1	5	30
3	1	6	40
3	2	1	0
3	2	2	20
3	2	3	10
3	2	4	20
3	2	5	30
3	2	6	40
3	3	1	10
3	3	2	10
3	3	3	20
3	3	4	40
3	3	5	30
3	3	6	50
3	4	1	0
3	4	2	30
3	4	3	30
3	4	4	40
3	4	5	50
3	4	6	70
3	5	1	10
3	5	2	20
3	5	3	20
3	5	4	30
3	5	5	40
3	5	6	40
3	6	1	0
3	6	2	20
3	6	3	20
3	6	4	50
3	6	5	40
3	6	6	70
4	1	1	10
4	1	2	10
4	1	3	10
4	1	4	10
4	1	5	10
4	1	6	20
4	2	1	10
4	2	2	10
4	2	3	30
4	2	4	40
4	2	5	50
4	2	6	60
4	3	1	20
4	3	2	20
4	3	3	20
4	3	4	20
4	3	5	20
4	3	6	20
4	4	1	10
4	4	2	10
4	4	3	30
4	4	4	30
4	4	5	60
4	4	6	70
4	5	1	10
4	5	2	10
4	5	3	20
4	5	4	30
4	5	5	40
4	5	6	50
4	6	1	20
4	6	2	20
4	6	3	40
4	6	4	50
4	6	5	70
4	6	6	90
5	1	1	10
5	1	2	20
5	1	3	20
5	1	4	30
5	1	5	30
5	1	6	40
5	2	1	10
5	2	2	10
5	2	3	10
5	2	4	10
5	2	5	10
5	2	6	10
5	3	1	10
5	3	2	20
5	3	3	10
5	3	4	20
5	3	5	20
5	3	6	30
5	4	1	10
5	4	2	20
5	4	3	10
5	4	4	30
5	4	5	20
5	4	6	40
5	5	1	10
5	5	2	30
5	5	3	20
5	5	4	40
5	5	5	30
5	5	6	50
5	6	1	10
5	6	2	20
5	6	3	10
5	6	4	20
5	6	5	20
5	6	6	30
6	1	1	30
6	1	2	30
6	1	3	30
6	1	4	40
6	1	5	40
6	1	6	60
6	2	1	10
6	2	2	10
6	2	3	10
6	2	4	20
6	2	5	20
6	2	6	40
6	3	1	20
6	3	2	20
6	3	3	20
6	3	4	20
6	3	5	30
6	3	6	40
6	4	1	10
6	4	2	20
6	4	3	10
6	4	4	30
6	4	5	30
6	4	6	60
6	5	1	20
6	5	2	30
6	5	3	30
6	5	4	50
6	5	5	50
6	5	6	90
6	6	1	20
6	6	2	20
6	6	3	20
6	6	4	30
6	6	5	40
6	6	6	80
7	1	1	0
7	1	2	0
7	1	3	0
7	1	4	0
7	1	5	0
7	1	6	0
7	2	1	0
7	2	2	0
7	2	3	0
7	2	4	0
7	2	5	0
7	2	6	10
7	3	1	0
7	3	2	0
7	3	3	0
7	3	4	0
7	3	5	0
7	3	6	10
7	4	1	0
7	4	2	0
7	4	3	0
7	4	4	0
7	4	5	10
7	4	6	10
7	5	1	0
7	5	2	0
7	5	3	0
7	5	4	0
7	5	5	20
7	5	6	30
7	6	1	0
7	6	2	0
7	6	3	0
7	6	4	10
7	6	5	20
7	6	6	20
8	1	1	0
8	1	2	10
8	1	3	10
8	1	4	20
8	1	5	10
8	1	6	20
8	2	1	0
8	2	2	20
8	2	3	10
8	2	4	30
8	2	5	10
8	2	6	30
8	3	1	0
8	3	2	0
8	3	3	0
8	3	4	0
8	3	5	0
8	3	6	0
8	4	1	0
8	4	2	30
8	4	3	20
8	4	4	40
8	4	5	10
8	4	6	40
8	5	1	10
8	5	2	30
8	5	3	20
8	5	4	40
8	5	5	20
8	5	6	40
8	6	1	10
8	6	2	20
8	6	3	10
8	6	4	40
8	6	5	10
8	6	6	40
9	1	1	0
9	1	2	10
9	1	3	30
9	1	4	30
9	1	5	40
9	1	6	40
9	2	1	0
9	2	2	10
9	2	3	30
9	2	4	40
9	2	5	60
9	2	6	70
9	3	1	30
9	3	2	40
9	3	3	30
9	3	4	40
9	3	5	30
9	3	6	40
9	4	1	10
9	4	2	20
9	4	3	40
9	4	4	50
9	4	5	70
9	4	6	80
9	5	1	10
9	5	2	20
9	5	3	40
9	5	4	50
9	5	5	70
9	5	6	80
9	6	1	20
9	6	2	30
9	6	3	50
9	6	4	60
9	6	5	90
9	6	6	90
10	1	1	0
10	1	2	10
10	1	3	10
10	1	4	30
10	1	5	40
10	1	6	50
10	2	1	0
10	2	2	10
10	2	3	10
10	2	4	30
10	2	5	40
10	2	6	50
10	3	1	0
10	3	2	10
10	3	3	10
10	3	4	30
10	3	5	40
10	3	6	50
10	4	1	0
10	4	2	10
10	4	3	10
10	4	4	30
10	4	5	40
10	4	6	50
10	5	1	0
10	5	2	10
10	5	3	10
10	5	4	30
10	5	5	40
10	5	6	50
10	6	1	0
10	6	2	10
10	6	3	10
10	6	4	30
10	6	5	40
10	6	6	50
11	1	1	0
11	1	2	10
11	1	3	20
11	1	4	40
11	1	5	30
11	1	6	50
11	2	1	20
11	2	2	20
11	2	3	20
11	2	4	20
11	2	5	40
11	2	6	60
11	3	1	10
11	3	2	10
11	3	3	10
11	3	4	30
11	3	5	10
11	3	6	30
11	4	1	0
11	4	2	20
11	4	3	30
11	4	4	40
11	4	5	20
11	4	6	50
11	5	1	0
11	5	2	20
11	5	3	30
11	5	4	40
11	5	5	20
11	5	6	50
11	6	1	0
11	6	2	20
11	6	3	30
11	6	4	40
11	6	5	20
11	6	6	50
12	1	1	20
12	1	2	20
12	1	3	20
12	1	4	40
12	1	5	30
12	1	6	40
12	2	1	0
12	2	2	0
12	2	3	10
12	2	4	20
12	2	5	20
12	2	6	30
12	3	1	0
12	3	2	0
12	3	3	0
12	3	4	10
12	3	5	10
12	3	6	20
12	4	1	0
12	4	2	0
12	4	3	0
12	4	4	20
12	4	5	10
12	4	6	40
12	5	1	10
12	5	2	20
12	5	3	20
12	5	4	30
12	5	5	30
12	5	6	40
12	6	1	10
12	6	2	20
12	6	3	30
12	6	4	30
12	6	5	20
12	6	6	50
