# Supplementary material for: HAPmini: 2D haptic feedback generation using single actuator device
Source: PLoS One. 2023 Apr 26;18(4):e0285002. doi: 10.1371/journal.pone.0285002 (PMC10132670; doi:10.1371/journal.pone.0285002)
Supplement: S1 File — (ZIP) [file pone.0285002.s001.zip › rawdata_experiment2 and 3.xlsx]

## Sheet: Ex2_ABX test
Subject	Trial	Pair_A	Pair_B	Time	X	Answer	T or F
1	0	1	2	5471	A	A	0		Pair		T or F
1	1	1	2	5692	A	A	0		1	Paper	0	Correct
1	2	1	2	4075	B	B	0		2	Wood	1	Error
1	3	1	2	3473	B	B	0		3	Jean
1	4	1	2	13828	A	A	0		4	Sandpaper
1	5	1	2	2756	B	B	0		5	Cardboard
1	6	1	2	2240	B	B	0
1	7	1	2	4281	A	A	0
1	8	1	2	2277	B	B	0
1	9	1	2	2251	B	B	0
1	10	1	2	9803	A	A	0
1	11	1	2	3387	A	B	1
2	0	2	1	3975	A	A	0
2	1	2	1	3412	B	B	0
2	2	2	1	2207	A	A	0
2	3	2	1	1716	B	B	0
2	4	2	1	1671	A	A	0
2	5	2	1	1564	A	A	0
2	6	2	1	1726	A	A	0
2	7	2	1	1723	B	B	0
2	8	2	1	1824	A	A	0
2	9	2	1	1919	B	B	0
2	10	2	1	3730	B	B	0
2	11	2	1	1863	B	B	0
3	0	1	2	5442	A	A	0
3	1	1	2	3011	B	B	0
3	2	1	2	3001	A	A	0
3	3	1	2	4440	A	A	0
3	4	1	2	1912	B	B	0
3	5	1	2	2596	A	A	0
3	6	1	2	2393	A	A	0
3	7	1	2	3234	A	A	0
3	8	1	2	3264	B	B	0
3	9	1	2	2384	B	B	0
3	10	1	2	3029	B	B	0
3	11	1	2	2500	B	B	0
4	0	2	1	1801	A	A	0
4	1	2	1	1939	A	A	0
4	2	2	1	1550	A	A	0
4	3	2	1	1396	B	B	0
4	4	2	1	1563	B	B	0
4	5	2	1	1465	B	B	0
4	6	2	1	1455	A	A	0
4	7	2	1	1436	A	A	0
4	8	2	1	1496	A	A	0
4	9	2	1	1464	B	B	0
4	10	2	1	2067	B	B	0
4	11	2	1	1558	B	B	0
5	0	2	1	5482	B	B	0
5	1	2	1	2716	B	B	0
5	2	2	1	3668	B	B	0
5	3	2	1	2389	A	A	0
5	4	2	1	4295	B	B	0
5	5	2	1	2914	A	A	0
5	6	2	1	3607	B	B	0
5	7	2	1	2526	A	A	0
5	8	2	1	3581	A	A	0
5	9	2	1	4079	B	B	0
5	10	2	1	3477	A	A	0
5	11	2	1	2892	A	A	0
6	0	1	2	2591	B	B	0
6	1	1	2	2444	B	B	0
6	2	1	2	2538	A	A	0
6	3	1	2	2179	A	A	0
6	4	1	2	2444	A	A	0
6	5	1	2	1669	B	B	0
6	6	1	2	2112	A	A	0
6	7	1	2	1505	B	B	0
6	8	1	2	2107	A	A	0
6	9	1	2	2590	A	A	0
6	10	1	2	1618	B	B	0
6	11	1	2	1361	B	B	0
7	0	2	1	4006	B	B	0
7	1	2	1	2219	B	B	0
7	2	2	1	2347	B	B	0
7	3	2	1	2481	A	A	0
7	4	2	1	2496	B	B	0
7	5	2	1	3266	A	A	0
7	6	2	1	2549	A	A	0
7	7	2	1	3264	A	A	0
7	8	2	1	2618	A	A	0
7	9	2	1	3013	B	B	0
7	10	2	1	2532	A	A	0
7	11	2	1	4027	B	B	0
8	0	2	1	3368	A	A	0
8	1	2	1	5208	A	A	0
8	2	2	1	6317	B	B	0
8	3	2	1	8680	A	A	0
8	4	2	1	2208	A	B	1
8	5	2	1	9175	A	A	0
8	6	2	1	6776	B	B	0
8	7	2	1	4020	B	B	0
8	8	2	1	6540	B	B	0
8	9	2	1	7112	B	B	0
8	10	2	1	5569	B	B	0
8	11	2	1	5710	A	A	0
9	0	1	2	5483	B	B	0
9	1	1	2	9043	A	A	0
9	2	1	2	5908	A	A	0
9	3	1	2	6509	B	B	0
9	4	1	2	7765	A	A	0
9	5	1	2	8282	B	B	0
9	6	1	2	5652	A	A	0
9	7	1	2	6641	A	A	0
9	8	1	2	4658	A	A	0
9	9	1	2	2568	B	A	1
9	10	1	2	3141	B	B	0
9	11	1	2	2394	B	B	0
10	0	2	1	8015	A	A	0
10	1	2	1	2863	B	B	0
10	2	2	1	12007	B	B	0	1
10	3	2	1	11297	B	B	0	0
10	4	2	1	4809	B	B	0	0
10	5	2	1	5170	A	A	0	0
10	6	2	1	11341	A	B	1	0
10	7	2	1	4995	B	B	0	0
10	8	2	1	6972	A	A	0	0
10	9	2	1	9184	B	B	0	1
10	10	2	1	8718	A	A	0	1
10	11	2	1	6398	A	A	0	1	4	3961.32
1	0	3	1	4181	B	B	0
1	1	3	1	4816	A	A	0
1	2	3	1	2573	A	A	0
1	3	3	1	2634	A	A	0
1	4	3	1	2691	A	A	0
1	5	3	1	3076	A	A	0
1	6	3	1	2571	B	B	0
1	7	3	1	2801	B	B	0
1	8	3	1	6360	B	B	0
1	9	3	1	6013	B	B	0
1	10	3	1	3923	B	B	0
1	11	3	1	2416	A	A	0
2	0	1	3	2521	B	B	0
2	1	1	3	2710	B	B	0
2	2	1	3	2879	A	A	0
2	3	1	3	1928	A	A	0
2	4	1	3	14383	B	A	1
2	5	1	3	3341	A	A	0
2	6	1	3	1773	B	B	0
2	7	1	3	3318	A	A	0
2	8	1	3	4674	B	B	0
2	9	1	3	2977	A	A	0
2	10	1	3	2842	A	A	0
2	11	1	3	2669	B	B	0
3	0	3	1	5608	B	B	0
3	1	3	1	5675	A	A	0
3	2	3	1	5290	A	A	0
3	3	3	1	11696	A	A	0
3	4	3	1	7744	B	B	0
3	5	3	1	6215	A	B	1
3	6	3	1	7631	A	A	0
3	7	3	1	5408	B	B	0
3	8	3	1	2684	A	A	0
3	9	3	1	5368	B	B	0
3	10	3	1	10380	B	B	0
3	11	3	1	5334	B	B	0
4	0	3	1	6028	A	A	0
4	1	3	1	14873	B	B	0
4	2	3	1	5966	B	B	0
4	3	3	1	7946	B	B	0
4	4	3	1	7109	B	B	0
4	5	3	1	11752	B	B	0
4	6	3	1	3442	A	A	0
4	7	3	1	2195	A	A	0
4	8	3	1	2837	A	A	0
4	9	3	1	4396	A	A	0
4	10	3	1	8011	A	A	0
4	11	3	1	8748	B	B	0
5	0	3	1	5992	B	A	1
5	1	3	1	3422	A	A	0
5	2	3	1	3860	A	A	0
5	3	3	1	2704	B	B	0
5	4	3	1	2274	A	A	0
5	5	3	1	3075	B	B	0
5	6	3	1	2846	B	B	0
5	7	3	1	3362	B	B	0
5	8	3	1	3094	A	A	0
5	9	3	1	3223	B	B	0
5	10	3	1	3172	A	B	1
5	11	3	1	3826	A	A	0
6	0	3	1	3379	A	A	0
6	1	3	1	3057	B	B	0
6	2	3	1	2692	A	A	0
6	3	3	1	2034	A	A	0
6	4	3	1	2416	A	A	0
6	5	3	1	2845	B	B	0
6	6	3	1	2938	A	A	0
6	7	3	1	3049	B	B	0
6	8	3	1	2110	B	B	0
6	9	3	1	3527	B	B	0
6	10	3	1	2059	B	B	0
6	11	3	1	3073	A	A	0
7	0	1	3	3932	A	A	0
7	1	1	3	4359	B	B	0
7	2	1	3	4758	A	A	0
7	3	1	3	3765	A	A	0
7	4	1	3	3493	A	A	0
7	5	1	3	3260	A	A	0
7	6	1	3	2358	B	B	0
7	7	1	3	4820	A	A	0
7	8	1	3	2657	B	B	0
7	9	1	3	4140	B	B	0
7	10	1	3	3036	B	B	0
7	11	1	3	4824	B	B	0
8	0	3	1	3426	B	B	0
8	1	3	1	4750	A	A	0
8	2	3	1	5231	A	A	0
8	3	3	1	4032	A	A	0
8	4	3	1	2739	B	B	0
8	5	3	1	3262	A	A	0
8	6	3	1	4594	A	A	0
8	7	3	1	4108	B	B	0
8	8	3	1	5438	B	B	0
8	9	3	1	6233	B	B	0
8	10	3	1	3326	B	B	0
8	11	3	1	1917	A	A	0
9	0	1	3	5584	A	A	0
9	1	1	3	7718	A	A	0
9	2	1	3	6115	B	B	0
9	3	1	3	7895	B	B	0
9	4	1	3	7155	B	B	0
9	5	1	3	3911	A	A	0
9	6	1	3	5070	B	B	0
9	7	1	3	3178	B	B	0
9	8	1	3	4424	B	B	0
9	9	1	3	4642	A	A	0
9	10	1	3	3669	A	A	0
9	11	1	3	4981	A	A	0
10	0	3	1	5371	A	A	0
10	1	3	1	2907	B	B	0
10	2	3	1	16192	A	A	0	0
10	3	3	1	4702	A	A	0	1
10	4	3	1	3000	B	A	1	1
10	5	3	1	6563	B	B	0	0
10	6	3	1	4976	A	A	0	2
10	7	3	1	6578	B	B	0	0
10	8	3	1	8468	B	B	0	0
10	9	3	1	5709	A	A	0	0
10	10	3	1	5992	A	A	0	0
10	11	3	1	2555	B	B	0	1	5	4652.07
1	0	4	1	6324	A	A	0
1	1	4	1	7578	B	B	0
1	2	4	1	6245	A	A	0
1	3	4	1	2326	A	A	0
1	4	4	1	3992	B	B	0
1	5	4	1	2262	A	A	0
1	6	4	1	5854	B	B	0
1	7	4	1	5079	B	B	0
1	8	4	1	2919	B	B	0
1	9	4	1	1761	A	A	0
1	10	4	1	2486	B	B	0
1	11	4	1	6962	A	A	0
2	0	1	4	2490	A	A	0
2	1	1	4	1942	B	B	0
2	2	1	4	1866	A	A	0
2	3	1	4	1509	A	A	0
2	4	1	4	1791	B	B	0
2	5	1	4	1360	A	A	0
2	6	1	4	1345	B	B	0
2	7	1	4	1196	A	A	0
2	8	1	4	1847	B	B	0
2	9	1	4	1268	A	A	0
2	10	1	4	1915	B	B	0
2	11	1	4	1476	B	B	0
3	0	1	4	2109	B	B	0
3	1	1	4	1788	B	B	0
3	2	1	4	2005	B	B	0
3	3	1	4	1659	A	A	0
3	4	1	4	1928	A	A	0
3	5	1	4	1634	B	B	0
3	6	1	4	2193	A	A	0
3	7	1	4	4296	A	A	0
3	8	1	4	2047	B	B	0
3	9	1	4	2322	A	A	0
3	10	1	4	1988	A	A	0
3	11	1	4	2294	B	B	0
4	0	4	1	2166	A	A	0
4	1	4	1	2178	A	A	0
4	2	4	1	1645	B	B	0
4	3	4	1	1860	A	A	0
4	4	4	1	1482	B	B	0
4	5	4	1	1626	A	A	0
4	6	4	1	1568	B	B	0
4	7	4	1	2067	B	B	0
4	8	4	1	1565	A	A	0
4	9	4	1	1636	A	A	0
4	10	4	1	1250	B	B	0
4	11	4	1	1827	B	B	0
5	0	1	4	8657	A	A	0
5	1	1	4	4319	B	B	0
5	2	1	4	3901	A	A	0
5	3	1	4	6003	A	A	0
5	4	1	4	5879	B	B	0
5	5	1	4	6807	B	B	0
5	6	1	4	4510	B	B	0
5	7	1	4	6793	B	B	0
5	8	1	4	5080	B	B	0
5	9	1	4	6731	A	A	0
5	10	1	4	5414	A	A	0
5	11	1	4	4982	A	A	0
6	0	4	1	2455	A	A	0
6	1	4	1	3028	B	B	0
6	2	4	1	2561	A	A	0
6	3	4	1	3373	B	B	0
6	4	4	1	2051	A	A	0
6	5	4	1	2691	B	B	0
6	6	4	1	2046	B	B	0
6	7	4	1	2008	A	A	0
6	8	4	1	1846	A	A	0
6	9	4	1	1574	B	B	0
6	10	4	1	1838	B	B	0
6	11	4	1	1880	A	A	0
7	0	4	1	2661	B	B	0
7	1	4	1	1733	B	B	0
7	2	4	1	3489	B	B	0
7	3	4	1	3923	A	A	0
7	4	4	1	4599	A	A	0
7	5	4	1	4676	B	B	0
7	6	4	1	4508	A	A	0
7	7	4	1	6066	B	B	0
7	8	4	1	4563	A	A	0
7	9	4	1	2753	B	B	0
7	10	4	1	3041	A	A	0
7	11	4	1	3028	A	A	0
8	0	1	4	4596	A	A	0
8	1	1	4	2648	B	B	0
8	2	1	4	2980	A	A	0
8	3	1	4	3337	B	B	0
8	4	1	4	3894	B	B	0
8	5	1	4	5328	B	B	0
8	6	1	4	2957	B	B	0
8	7	1	4	4584	A	A	0
8	8	1	4	3878	A	A	0
8	9	1	4	3620	A	A	0
8	10	1	4	4637	B	B	0
8	11	1	4	2554	A	A	0
9	0	4	1	3448	B	B	0
9	1	4	1	1793	A	A	0
9	2	4	1	5664	B	B	0
9	3	4	1	6616	B	B	0
9	4	4	1	7372	B	B	0
9	5	4	1	5282	A	A	0
9	6	4	1	6618	A	A	0
9	7	4	1	6810	A	A	0
9	8	4	1	5908	A	A	0
9	9	4	1	4801	B	B	0
9	10	4	1	6073	B	B	0
9	11	4	1	7173	A	A	0
10	0	1	4	4888	B	B	0
10	1	1	4	4430	A	A	0
10	2	1	4	4728	A	A	0	0
10	3	1	4	6717	B	B	0	0
10	4	1	4	2962	B	B	0	0
10	5	1	4	3046	B	B	0	0
10	6	1	4	6211	A	A	0	0
10	7	1	4	2490	A	A	0	0
10	8	1	4	2849	B	B	0	0
10	9	1	4	7674	B	B	0	0
10	10	1	4	4884	A	A	0	0
10	11	1	4	3745	A	A	0	0	0	3579.9
1	0	5	1	5983	B	B	0
1	1	5	1	4871	A	A	0
1	2	5	1	3323	A	A	0
1	3	5	1	5791	B	B	0
1	4	5	1	4724	A	A	0
1	5	5	1	5483	B	B	0
1	6	5	1	2528	A	A	0
1	7	5	1	5364	B	B	0
1	8	5	1	2652	A	A	0
1	9	5	1	4223	B	B	0
1	10	5	1	5778	B	B	0
1	11	5	1	2581	A	A	0
2	0	1	5	2173	A	A	0
2	1	1	5	1380	A	A	0
2	2	1	5	1383	B	B	0
2	3	1	5	1594	A	A	0
2	4	1	5	1428	B	B	0
2	5	1	5	1488	B	B	0
2	6	1	5	1991	B	B	0
2	7	1	5	1734	A	A	0
2	8	1	5	1781	A	A	0
2	9	1	5	1593	A	A	0
2	10	1	5	1484	B	B	0
2	11	1	5	1987	B	B	0
3	0	1	5	2485	A	A	0
3	1	1	5	3545	B	B	0
3	2	1	5	2765	A	A	0
3	3	1	5	2313	A	A	0
3	4	1	5	2346	B	B	0
3	5	1	5	2030	B	B	0
3	6	1	5	2067	B	B	0
3	7	1	5	2142	B	B	0
3	8	1	5	2431	A	A	0
3	9	1	5	3555	A	A	0
3	10	1	5	2718	A	A	0
3	11	1	5	1973	B	B	0
4	0	5	1	5391	B	B	0
4	1	5	1	3297	B	B	0
4	2	5	1	3782	A	A	0
4	3	5	1	3445	B	B	0
4	4	5	1	2834	A	A	0
4	5	5	1	4727	B	B	0
4	6	5	1	9595	B	B	0
4	7	5	1	4895	A	A	0
4	8	5	1	4795	A	A	0
4	9	5	1	4980	B	B	0
4	10	5	1	2929	A	A	0
4	11	5	1	5309	A	A	0
5	0	5	1	3728	A	A	0
5	1	5	1	1828	A	A	0
5	2	5	1	2455	A	A	0
5	3	5	1	3011	B	B	0
5	4	5	1	2683	B	B	0
5	5	5	1	2156	B	B	0
5	6	5	1	2312	A	A	0
5	7	5	1	2333	B	B	0
5	8	5	1	3490	A	A	0
5	9	5	1	3764	B	B	0
5	10	5	1	2685	A	A	0
5	11	5	1	2546	B	B	0
6	0	5	1	5352	B	B	0
6	1	5	1	2456	B	B	0
6	2	5	1	3525	B	B	0
6	3	5	1	3432	B	B	0
6	4	5	1	2327	A	A	0
6	5	5	1	2142	A	A	0
6	6	5	1	3199	A	A	0
6	7	5	1	3346	B	B	0
6	8	5	1	2014	A	A	0
6	9	5	1	2644	B	B	0
6	10	5	1	2056	A	A	0
6	11	5	1	2531	A	A	0
7	0	1	5	3285	B	B	0
7	1	1	5	2111	B	B	0
7	2	1	5	3352	A	A	0
7	3	1	5	3352	A	A	0
7	4	1	5	2153	B	B	0
7	5	1	5	2966	A	A	0
7	6	1	5	2001	B	B	0
7	7	1	5	2064	A	A	0
7	8	1	5	3680	A	A	0
7	9	1	5	4025	B	B	0
7	10	1	5	2321	B	B	0
7	11	1	5	1980	A	A	0
8	0	5	1	2178	A	A	0
8	1	5	1	2750	B	B	0
8	2	5	1	2763	B	B	0
8	3	5	1	3463	B	B	0
8	4	5	1	2991	A	A	0
8	5	5	1	3237	A	A	0
8	6	5	1	3326	B	B	0
8	7	5	1	1695	B	B	0
8	8	5	1	5225	A	A	0
8	9	5	1	4181	B	B	0
8	10	5	1	4658	A	A	0
8	11	5	1	2761	A	A	0
9	0	5	1	2872	B	B	0
9	1	5	1	4217	B	B	0
9	2	5	1	2400	B	B	0
9	3	5	1	4792	A	A	0
9	4	5	1	4384	B	B	0
9	5	5	1	4372	A	A	0
9	6	5	1	3874	B	B	0
9	7	5	1	5071	A	A	0
9	8	5	1	4858	B	B	0
9	9	5	1	4953	A	A	0
9	10	5	1	1459	A	A	0
9	11	5	1	3531	A	A	0
10	0	5	1	3666	B	B	0
10	1	5	1	5185	A	A	0
10	2	5	1	10850	B	B	0	0
10	3	5	1	5812	B	B	0	0
10	4	5	1	11448	A	A	0	0
10	5	5	1	7308	B	B	0	0
10	6	5	1	6388	A	A	0	0
10	7	5	1	4886	A	A	0	0
10	8	5	1	5968	A	A	0	0
10	9	5	1	5583	B	B	0	0
10	10	5	1	2424	A	A	0	0
10	11	5	1	5430	B	B	0	0	0	3516.08
1	0	3	2	3661	A	A	0
1	1	3	2	4417	B	B	0
1	2	3	2	5684	B	A	1
1	3	3	2	5596	B	A	1
1	4	3	2	5379	A	A	0
1	5	3	2	7214	A	A	0
1	6	3	2	3186	A	A	0
1	7	3	2	4914	A	B	1
1	8	3	2	8833	B	B	0
1	9	3	2	10673	B	B	0
1	10	3	2	7197	B	B	0
1	11	3	2	3778	A	A	0
2	0	3	2	2848	A	A	0
2	1	3	2	1717	B	B	0
2	2	3	2	8363	A	A	0
2	3	3	2	4989	A	B	1
2	4	3	2	3020	B	B	0
2	5	3	2	2246	B	B	0
2	6	3	2	3209	A	B	1
2	7	3	2	2442	B	B	0
2	8	3	2	7837	A	B	1
2	9	3	2	3534	B	B	0
2	10	3	2	5989	A	A	0
2	11	3	2	13930	B	B	0
3	0	3	2	3715	B	B	0
3	1	3	2	2696	A	A	0
3	2	3	2	4960	A	A	0
3	3	3	2	2333	A	A	0
3	4	3	2	2231	A	A	0
3	5	3	2	2272	A	A	0
3	6	3	2	2901	B	B	0
3	7	3	2	2235	B	B	0
3	8	3	2	3803	B	B	0
3	9	3	2	2227	B	B	0
3	10	3	2	4079	A	A	0
3	11	3	2	5390	B	B	0
4	0	3	2	7495	B	B	0
4	1	3	2	5260	B	B	0
4	2	3	2	20991	A	B	1
4	3	3	2	9106	A	A	0
4	4	3	2	4357	B	B	0
4	5	3	2	4045	B	B	0
4	6	3	2	2778	A	A	0
4	7	3	2	2507	A	A	0
4	8	3	2	4018	A	A	0
4	9	3	2	3631	B	B	0
4	10	3	2	22492	A	A	0
4	11	3	2	4278	B	B	0
5	0	3	2	12759	A	B	1
5	1	3	2	4993	B	B	0
5	2	3	2	3772	B	B	0
5	3	3	2	4816	B	B	0
5	4	3	2	3177	A	A	0
5	5	3	2	2924	B	B	0
5	6	3	2	2993	A	A	0
5	7	3	2	2608	B	B	0
5	8	3	2	3180	A	A	0
5	9	3	2	2941	A	A	0
5	10	3	2	4099	A	A	0
5	11	3	2	3292	B	B	0
6	0	2	3	2529	A	A	0
6	1	2	3	9521	B	B	0
6	2	2	3	3118	B	B	0
6	3	2	3	3270	B	B	0
6	4	2	3	2265	A	A	0
6	5	2	3	7251	A	A	0
6	6	2	3	2325	A	A	0
6	7	2	3	4232	B	B	0
6	8	2	3	2229	A	A	0
6	9	2	3	4745	B	B	0
6	10	2	3	6056	B	A	1
6	11	2	3	3680	A	A	0
7	0	3	2	7435	A	A	0
7	1	3	2	8236	A	A	0
7	2	3	2	6816	A	A	0
7	3	3	2	6511	B	B	0
7	4	3	2	5241	A	A	0
7	5	3	2	4959	B	B	0
7	6	3	2	6036	B	B	0
7	7	3	2	8026	B	B	0
7	8	3	2	3515	B	B	0
7	9	3	2	7633	A	A	0
7	10	3	2	5509	A	A	0
7	11	3	2	6349	B	B	0
8	0	2	3	4295	B	A	1
8	1	2	3	6241	B	B	0
8	2	2	3	6624	B	B	0
8	3	2	3	6532	A	A	0
8	4	2	3	7995	A	A	0
8	5	2	3	8009	A	A	0
8	6	2	3	6481	B	B	0
8	7	2	3	4422	A	A	0
8	8	2	3	9365	A	A	0
8	9	2	3	8913	B	B	0
8	10	2	3	5838	B	B	0
8	11	2	3	4723	A	A	0
9	0	2	3	14187	B	B	0
9	1	2	3	14757	B	B	0
9	2	2	3	12876	A	A	0
9	3	2	3	14240	B	B	0
9	4	2	3	13959	B	B	0
9	5	2	3	12177	A	A	0
9	6	2	3	10432	B	B	0
9	7	2	3	10951	A	A	0
9	8	2	3	13711	B	B	0
9	9	2	3	8936	A	A	0
9	10	2	3	12311	A	A	0
9	11	2	3	4936	A	A	0
10	0	2	3	14998	A	A	0
10	1	2	3	9770	A	A	0
10	2	2	3	15337	B	B	0	3
10	3	2	3	12642	B	B	0	3
10	4	2	3	18179	B	B	0	0
10	5	2	3	12780	A	A	0	1
10	6	2	3	12435	B	B	0	1
10	7	2	3	14440	B	B	0	1
10	8	2	3	13800	A	A	0	0
10	9	2	3	14047	B	B	0	1
10	10	2	3	15928	A	A	0	0
10	11	2	3	19321	A	A	0	0	10	6967.38
1	0	2	4	3025	A	B	1
1	1	2	4	2681	B	B	0
1	2	2	4	2608	B	B	0
1	3	2	4	2625	B	B	0
1	4	2	4	3117	A	A	0
1	5	2	4	5080	A	A	0
1	6	2	4	2867	B	B	0
1	7	2	4	4008	A	A	0
1	8	2	4	3932	A	A	0
1	9	2	4	3311	A	A	0
1	10	2	4	2309	B	B	0
1	11	2	4	1981	B	B	0
2	0	2	4	7861	A	A	0
2	1	2	4	5092	B	B	0
2	2	2	4	3063	A	A	0
2	3	2	4	2899	A	A	0
2	4	2	4	2771	B	B	0
2	5	2	4	5316	B	A	1
2	6	2	4	11014	A	A	0
2	7	2	4	3380	B	B	0
2	8	2	4	3956	B	B	0
2	9	2	4	5229	A	A	0
2	10	2	4	3372	A	A	0
2	11	2	4	6577	B	A	1
3	0	2	4	3233	A	A	0
3	1	2	4	2476	B	B	0
3	2	2	4	1977	B	B	0
3	3	2	4	1746	B	B	0
3	4	2	4	2071	B	B	0
3	5	2	4	7557	A	A	0
3	6	2	4	2386	B	B	0
3	7	2	4	2531	A	A	0
3	8	2	4	3798	A	A	0
3	9	2	4	4056	A	A	0
3	10	2	4	3082	A	A	0
3	11	2	4	4604	B	B	0
4	0	2	4	4528	B	B	0
4	1	2	4	4857	B	B	0
4	2	2	4	4731	B	B	0
4	3	2	4	5066	A	A	0
4	4	2	4	7301	A	A	0
4	5	2	4	4240	B	B	0
4	6	2	4	3747	A	A	0
4	7	2	4	5141	A	A	0
4	8	2	4	5458	A	A	0
4	9	2	4	2495	B	B	0
4	10	2	4	3397	A	A	0
4	11	2	4	3115	B	B	0
5	0	4	2	2875	B	B	0
5	1	4	2	2528	A	A	0
5	2	4	2	2487	A	A	0
5	3	4	2	3255	B	B	0
5	4	4	2	2895	A	A	0
5	5	4	2	3021	B	B	0
5	6	4	2	1849	A	A	0
5	7	4	2	4857	B	B	0
5	8	4	2	2182	A	A	0
5	9	4	2	2177	B	B	0
5	10	4	2	2997	B	B	0
5	11	4	2	2013	A	A	0
6	0	4	2	3801	B	B	0
6	1	4	2	3631	B	A	1
6	2	4	2	6251	A	A	0
6	3	4	2	3225	B	B	0
6	4	4	2	3500	A	A	0
6	5	4	2	2789	B	B	0
6	6	4	2	3170	B	B	0
6	7	4	2	2396	A	A	0
6	8	4	2	3191	A	A	0
6	9	4	2	3863	B	B	0
6	10	4	2	3427	A	A	0
6	11	4	2	2998	A	A	0
7	0	4	2	3886	B	B	0
7	1	4	2	2540	A	A	0
7	2	4	2	3901	A	A	0
7	3	4	2	2372	A	A	0
7	4	4	2	2606	B	B	0
7	5	4	2	3666	B	B	0
7	6	4	2	9837	A	A	0
7	7	4	2	3409	B	B	0
7	8	4	2	2890	B	B	0
7	9	4	2	2825	B	B	0
7	10	4	2	2101	A	A	0
7	11	4	2	1939	A	A	0
8	0	2	4	6100	B	B	0
8	1	2	4	5693	A	A	0
8	2	2	4	5356	A	A	0
8	3	2	4	6786	B	B	0
8	4	2	4	5770	A	A	0
8	5	2	4	2685	A	A	0
8	6	2	4	3983	A	A	0
8	7	2	4	5540	A	A	0
8	8	2	4	5594	B	B	0
8	9	2	4	5720	B	B	0
8	10	2	4	3845	B	B	0
8	11	2	4	3696	B	B	0
9	0	4	2	4528	B	B	0
9	1	4	2	6182	B	B	0
9	2	4	2	10852	B	B	0
9	3	4	2	6798	A	A	0
9	4	4	2	7180	B	B	0
9	5	4	2	5772	A	A	0
9	6	4	2	5157	A	A	0
9	7	4	2	4155	A	A	0
9	8	4	2	6034	B	B	0
9	9	4	2	6975	A	A	0
9	10	4	2	5405	A	A	0
9	11	4	2	6635	B	B	0
10	0	2	4	6603	B	B	0
10	1	2	4	6368	B	B	0
10	2	2	4	4194	B	B	0	1
10	3	2	4	4061	A	A	0	2
10	4	2	4	5321	B	B	0	0
10	5	2	4	4479	B	B	0	0
10	6	2	4	4459	A	A	0	0
10	7	2	4	6408	A	A	0	1
10	8	2	4	5947	A	A	0	0
10	9	2	4	5042	A	A	0	0
10	10	2	4	5128	B	B	0	0
10	11	2	4	4664	A	A	0	0	4	4234.43
1	0	2	5	4044	B	B	0
1	1	2	5	2347	A	A	0
1	2	2	5	2594	B	B	0
1	3	2	5	3196	B	B	0
1	4	2	5	3881	A	A	0
1	5	2	5	3283	B	B	0
1	6	2	5	3773	A	B	1
1	7	2	5	4150	A	A	0
1	8	2	5	2995	B	B	0
1	9	2	5	3169	B	B	0
1	10	2	5	5725	A	A	0
1	11	2	5	2378	A	A	0
2	0	2	5	2425	B	B	0
2	1	2	5	1789	B	B	0
2	2	2	5	1626	A	A	0
2	3	2	5	2458	B	B	0
2	4	2	5	4023	B	B	0
2	5	2	5	3454	B	B	0
2	6	2	5	4510	B	B	0
2	7	2	5	2855	A	A	0
2	8	2	5	3018	A	A	0
2	9	2	5	2428	A	A	0
2	10	2	5	3898	A	A	0
2	11	2	5	1979	A	A	0
3	0	5	2	2760	B	B	0
3	1	5	2	2280	B	B	0
3	2	5	2	3392	B	B	0
3	3	5	2	2670	A	A	0
3	4	5	2	3115	A	A	0
3	5	5	2	2679	B	B	0
3	6	5	2	3370	B	B	0
3	7	5	2	2591	A	A	0
3	8	5	2	4493	A	A	0
3	9	5	2	2560	A	A	0
3	10	5	2	2137	A	A	0
3	11	5	2	3047	B	B	0
4	0	5	2	6453	A	A	0
4	1	5	2	2043	A	A	0
4	2	5	2	3911	B	B	0
4	3	5	2	5520	B	B	0
4	4	5	2	2883	A	A	0
4	5	5	2	3102	B	B	0
4	6	5	2	2463	A	A	0
4	7	5	2	3413	B	B	0
4	8	5	2	2880	A	A	0
4	9	5	2	4675	B	B	0
4	10	5	2	3178	A	A	0
4	11	5	2	8100	B	B	0
5	0	5	2	4697	A	A	0
5	1	5	2	2512	A	A	0
5	2	5	2	2211	A	A	0
5	3	5	2	2949	B	B	0
5	4	5	2	2429	B	B	0
5	5	5	2	2376	A	A	0
5	6	5	2	2405	B	B	0
5	7	5	2	2731	B	B	0
5	8	5	2	3304	B	B	0
5	9	5	2	3510	A	A	0
5	10	5	2	3046	A	A	0
5	11	5	2	2807	B	B	0
6	0	5	2	2614	B	B	0
6	1	5	2	2170	A	A	0
6	2	5	2	1810	A	A	0
6	3	5	2	2056	A	A	0
6	4	5	2	1810	A	A	0
6	5	5	2	1651	A	A	0
6	6	5	2	4975	B	B	0
6	7	5	2	1880	A	A	0
6	8	5	2	2029	B	B	0
6	9	5	2	2179	B	B	0
6	10	5	2	2836	B	B	0
6	11	5	2	3197	B	B	0
7	0	2	5	4421	B	B	0
7	1	2	5	2299	B	B	0
7	2	2	5	2016	B	B	0
7	3	2	5	1811	A	A	0
7	4	2	5	3030	A	A	0
7	5	2	5	2054	A	A	0
7	6	2	5	2353	B	B	0
7	7	2	5	1842	A	A	0
7	8	2	5	2328	B	B	0
7	9	2	5	3970	B	B	0
7	10	2	5	3246	A	A	0
7	11	2	5	2283	A	A	0
8	0	5	2	2845	B	B	0
8	1	5	2	3265	A	A	0
8	2	5	2	4446	B	B	0
8	3	5	2	6273	A	A	0
8	4	5	2	2538	A	A	0
8	5	5	2	2890	B	B	0
8	6	5	2	5104	A	A	0
8	7	5	2	3583	A	A	0
8	8	5	2	4429	B	B	0
8	9	5	2	3758	B	B	0
8	10	5	2	1919	A	A	0
8	11	5	2	1319	B	B	0
9	0	5	2	3909	A	A	0
9	1	5	2	4775	B	B	0
9	2	5	2	4506	A	A	0
9	3	5	2	4532	A	A	0
9	4	5	2	3370	A	A	0
9	5	5	2	3764	B	B	0
9	6	5	2	3230	B	B	0
9	7	5	2	3300	B	B	0
9	8	5	2	4191	A	A	0
9	9	5	2	4161	B	B	0
9	10	5	2	3212	B	B	0
9	11	5	2	4597	A	A	0
10	0	5	2	3917	A	A	0
10	1	5	2	2285	A	A	0
10	2	5	2	5043	B	B	0	1
10	3	5	2	6180	B	B	0	0
10	4	5	2	5348	B	B	0	0
10	5	5	2	2580	A	A	0	0
10	6	5	2	3816	A	A	0	0
10	7	5	2	4914	B	B	0	0
10	8	5	2	4942	B	B	0	0
10	9	5	2	5115	B	B	0	0
10	10	5	2	3574	A	A	0	0
10	11	5	2	6380	A	A	0	0	1	3329.67
1	0	4	3	5027	B	B	0
1	1	4	3	3331	B	B	0
1	2	4	3	2979	A	A	0
1	3	4	3	2570	B	B	0
1	4	4	3	2558	A	A	0
1	5	4	3	3090	A	A	0
1	6	4	3	2749	B	B	0
1	7	4	3	4392	A	A	0
1	8	4	3	2511	B	B	0
1	9	4	3	3410	B	B	0
1	10	4	3	3267	A	A	0
1	11	4	3	3002	A	A	0
2	0	4	3	4486	A	B	1
2	1	4	3	10228	B	A	1
2	2	4	3	2329	B	B	0
2	3	4	3	3459	B	B	0
2	4	4	3	1990	B	B	0
2	5	4	3	2034	B	B	0
2	6	4	3	26265	A	A	0
2	7	4	3	2213	A	A	0
2	8	4	3	15846	A	A	0
2	9	4	3	7735	A	A	0
2	10	4	3	4796	A	A	0
2	11	4	3	2022	B	B	0
3	0	4	3	5276	B	B	0
3	1	4	3	2245	A	A	0
3	2	4	3	2592	B	B	0
3	3	4	3	2192	B	B	0
3	4	4	3	2036	A	A	0
3	5	4	3	2380	B	B	0
3	6	4	3	2084	A	A	0
3	7	4	3	3045	A	A	0
3	8	4	3	7625	B	B	0
3	9	4	3	9977	B	B	0
3	10	4	3	5209	A	A	0
3	11	4	3	2486	A	A	0
4	0	4	3	7410	B	B	0
4	1	4	3	9095	B	B	0
4	2	4	3	2203	A	A	0
4	3	4	3	1891	A	A	0
4	4	4	3	1762	A	A	0
4	5	4	3	1532	B	B	0
4	6	4	3	1762	A	A	0
4	7	4	3	1565	B	B	0
4	8	4	3	1568	A	A	0
4	9	4	3	2176	B	B	0
4	10	4	3	1534	A	A	0
4	11	4	3	1492	B	B	0
5	0	3	4	13284	A	B	1
5	1	3	4	5766	A	A	0
5	2	3	4	6748	B	B	0
5	3	3	4	3800	B	A	1
5	4	3	4	3940	B	B	0
5	5	3	4	3265	B	B	0
5	6	3	4	3692	A	A	0
5	7	3	4	5596	A	A	0
5	8	3	4	4975	A	A	0
5	9	3	4	5177	B	B	0
5	10	3	4	3201	A	A	0
5	11	3	4	5695	B	B	0
6	0	3	4	4283	B	B	0
6	1	3	4	35643	A	A	0
6	2	3	4	5971	A	B	1
6	3	3	4	3936	B	B	0
6	4	3	4	7526	B	B	0
6	5	3	4	5770	A	A	0
6	6	3	4	6044	A	B	1
6	7	3	4	5529	B	B	0
6	8	3	4	13209	A	A	0
6	9	3	4	3275	B	B	0
6	10	3	4	4739	B	B	0
6	11	3	4	5896	A	A	0
7	0	4	3	4528	B	B	0
7	1	4	3	2912	B	B	0
7	2	4	3	4886	A	A	0
7	3	4	3	3854	B	B	0
7	4	4	3	5289	B	B	0
7	5	4	3	3992	B	B	0
7	6	4	3	3986	B	B	0
7	7	4	3	3119	A	A	0
7	8	4	3	2441	A	A	0
7	9	4	3	4195	A	A	0
7	10	4	3	2267	A	A	0
7	11	4	3	5506	A	A	0
8	0	4	3	4846	B	B	0
8	1	4	3	4719	A	A	0
8	2	4	3	3952	B	B	0
8	3	4	3	2707	A	A	0
8	4	4	3	3050	A	A	0
8	5	4	3	5820	B	B	0
8	6	4	3	3849	B	B	0
8	7	4	3	3762	A	A	0
8	8	4	3	3255	A	A	0
8	9	4	3	2743	B	B	0
8	10	4	3	2636	B	B	0
8	11	4	3	2528	A	A	0
9	0	4	3	9166	A	A	0
9	1	4	3	5198	A	A	0
9	2	4	3	6236	A	A	0
9	3	4	3	7810	B	B	0
9	4	4	3	6326	B	B	0
9	5	4	3	4766	A	A	0
9	6	4	3	7478	B	B	0
9	7	4	3	7167	B	B	0
9	8	4	3	4014	B	B	0
9	9	4	3	9367	A	A	0
9	10	4	3	8571	A	A	0
9	11	4	3	5498	B	B	0
10	0	4	3	4617	A	A	0
10	1	4	3	3228	B	A	1
10	2	4	3	9307	B	B	0	0
10	3	4	3	5761	A	A	0	2
10	4	4	3	8803	A	A	0	0
10	5	4	3	7389	A	A	0	0
10	6	4	3	12234	A	A	0	2
10	7	4	3	9102	B	B	0	2
10	8	4	3	6733	B	B	0	0
10	9	4	3	7985	B	B	0	0
10	10	4	3	2652	A	A	0	0
10	11	4	3	6323	B	B	0	1	7	5224.66
1	0	5	3	4608	B	B	0
1	1	5	3	2334	A	A	0
1	2	5	3	5334	A	A	0
1	3	5	3	2953	A	A	0
1	4	5	3	2789	A	A	0
1	5	5	3	2694	A	A	0
1	6	5	3	3459	B	B	0
1	7	5	3	3768	B	B	0
1	8	5	3	2494	A	A	0
1	9	5	3	3265	B	B	0
1	10	5	3	3031	B	B	0
1	11	5	3	2703	B	B	0
2	0	5	3	7965	B	B	0
2	1	5	3	5629	A	A	0
2	2	5	3	9496	A	A	0
2	3	5	3	24316	A	A	0
2	4	5	3	4027	B	B	0
2	5	5	3	3531	A	A	0
2	6	5	3	2620	B	B	0
2	7	5	3	2101	B	B	0
2	8	5	3	2881	B	B	0
2	9	5	3	2464	A	A	0
2	10	5	3	1992	B	B	0
2	11	5	3	2419	A	A	0
3	0	3	5	2329	B	B	0
3	1	3	5	2250	A	A	0
3	2	3	5	2356	A	A	0
3	3	3	5	2458	B	B	0
3	4	3	5	2688	B	B	0
3	5	3	5	2596	A	A	0
3	6	3	5	2568	B	B	0
3	7	3	5	2705	A	A	0
3	8	3	5	2410	B	B	0
3	9	3	5	2912	B	B	0
3	10	3	5	3005	A	A	0
3	11	3	5	3159	A	A	0
4	0	3	5	5341	B	B	0
4	1	3	5	2659	B	B	0
4	2	3	5	5678	A	A	0
4	3	3	5	2727	B	B	0
4	4	3	5	4036	A	A	0
4	5	3	5	3449	A	A	0
4	6	3	5	3845	A	A	0
4	7	3	5	2164	B	B	0
4	8	3	5	2904	B	B	0
4	9	3	5	6456	A	A	0
4	10	3	5	2846	B	B	0
4	11	3	5	3673	A	A	0
5	0	3	5	4383	B	B	0
5	1	3	5	4431	A	A	0
5	2	3	5	2913	A	A	0
5	3	3	5	1960	B	B	0
5	4	3	5	2274	A	A	0
5	5	3	5	2381	A	A	0
5	6	3	5	2917	B	B	0
5	7	3	5	2273	B	B	0
5	8	3	5	2372	A	A	0
5	9	3	5	2961	B	B	0
5	10	3	5	2676	B	B	0
5	11	3	5	2175	A	A	0
6	0	5	3	6532	A	A	0
6	1	5	3	2102	A	A	0
6	2	5	3	2388	A	A	0
6	3	5	3	2104	B	B	0
6	4	5	3	1871	B	B	0
6	5	5	3	3973	A	A	0
6	6	5	3	1921	B	B	0
6	7	5	3	1944	B	B	0
6	8	5	3	3567	A	A	0
6	9	5	3	1638	A	A	0
6	10	5	3	3652	B	B	0
6	11	5	3	4285	B	B	0
7	0	5	3	3655	B	B	0
7	1	5	3	1962	B	B	0
7	2	5	3	1702	A	A	0
7	3	5	3	3051	B	B	0
7	4	5	3	1741	A	A	0
7	5	5	3	2156	B	B	0
7	6	5	3	2332	A	A	0
7	7	5	3	2947	A	A	0
7	8	5	3	1583	A	A	0
7	9	5	3	2858	B	B	0
7	10	5	3	2086	A	A	0
7	11	5	3	1404	B	B	0
8	0	3	5	3601	A	A	0
8	1	3	5	2452	B	B	0
8	2	3	5	3066	A	A	0
8	3	3	5	3810	B	B	0
8	4	3	5	1984	B	B	0
8	5	3	5	3677	B	B	0
8	6	3	5	3937	A	A	0
8	7	3	5	2982	A	A	0
8	8	3	5	3593	B	B	0
8	9	3	5	2720	A	A	0
8	10	3	5	3651	A	A	0
8	11	3	5	2745	B	B	0
9	0	5	3	4316	A	A	0
9	1	5	3	4077	A	A	0
9	2	5	3	5517	A	A	0
9	3	5	3	6364	A	A	0
9	4	5	3	4357	B	B	0
9	5	5	3	2026	B	B	0
9	6	5	3	2650	A	A	0
9	7	5	3	5361	A	A	0
9	8	5	3	5152	B	B	0
9	9	5	3	4166	B	B	0
9	10	5	3	6172	B	B	0
9	11	5	3	3358	B	B	0
10	0	3	5	4079	A	A	0
10	1	3	5	6595	A	A	0
10	2	3	5	5261	B	B	0	0
10	3	3	5	4594	B	B	0	0
10	4	3	5	6723	B	B	0	0
10	5	3	5	5676	B	B	0	0
10	6	3	5	5429	A	A	0	0
10	7	3	5	4677	B	B	0	0
10	8	3	5	3496	A	A	0	0
10	9	3	5	5026	B	B	0	0
10	10	3	5	5075	A	A	0	0
10	11	3	5	5067	A	A	0	0	0	3639.07
1	0	5	4	5011	A	A	0
1	1	5	4	2845	B	B	0
1	2	5	4	4530	B	B	0
1	3	5	4	2542	A	A	0
1	4	5	4	2255	A	A	0
1	5	5	4	3452	B	B	0
1	6	5	4	2195	B	B	0
1	7	5	4	3576	B	B	0
1	8	5	4	2211	A	A	0
1	9	5	4	2256	A	A	0
1	10	5	4	2389	B	B	0
1	11	5	4	3014	A	A	0
2	0	4	5	3511	B	B	0
2	1	4	5	3376	A	A	0
2	2	4	5	2496	A	A	0
2	3	4	5	2413	A	A	0
2	4	4	5	2044	B	B	0
2	5	4	5	2715	A	A	0
2	6	4	5	4198	B	B	0
2	7	4	5	2093	A	A	0
2	8	4	5	2411	B	B	0
2	9	4	5	3812	B	B	0
2	10	4	5	2569	A	A	0
2	11	4	5	5827	B	B	0
3	0	4	5	2517	B	B	0
3	1	4	5	3502	A	A	0
3	2	4	5	2260	A	A	0
3	3	4	5	2153	B	B	0
3	4	4	5	1973	B	B	0
3	5	4	5	2260	A	A	0
3	6	4	5	2335	B	B	0
3	7	4	5	2124	B	B	0
3	8	4	5	2362	A	A	0
3	9	4	5	2263	A	A	0
3	10	4	5	2011	A	A	0
3	11	4	5	1996	B	B	0
4	0	4	5	4395	B	B	0
4	1	4	5	3017	A	A	0
4	2	4	5	3277	A	A	0
4	3	4	5	3794	B	B	0
4	4	4	5	3159	A	A	0
4	5	4	5	5236	A	A	0
4	6	4	5	3997	A	A	0
4	7	4	5	3117	B	B	0
4	8	4	5	3397	A	A	0
4	9	4	5	3538	B	B	0
4	10	4	5	3059	B	B	0
4	11	4	5	2956	B	B	0
5	0	5	4	4260	A	A	0
5	1	5	4	2681	A	A	0
5	2	5	4	2029	A	A	0
5	3	5	4	3057	B	B	0
5	4	5	4	2286	A	A	0
5	5	5	4	4546	A	A	0
5	6	5	4	3609	B	B	0
5	7	5	4	3526	B	B	0
5	8	5	4	2296	B	B	0
5	9	5	4	2158	A	A	0
5	10	5	4	2619	B	B	0
5	11	5	4	2233	B	B	0
6	0	5	4	3255	A	A	0
6	1	5	4	2662	A	A	0
6	2	5	4	4104	B	B	0
6	3	5	4	3779	A	A	0
6	4	5	4	2418	A	A	0
6	5	5	4	3160	B	B	0
6	6	5	4	3729	B	B	0
6	7	5	4	2725	A	A	0
6	8	5	4	2654	B	B	0
6	9	5	4	3730	A	A	0
6	10	5	4	3073	B	B	0
6	11	5	4	3076	B	B	0
7	0	4	5	4179	B	B	0
7	1	4	5	2923	B	B	0
7	2	4	5	2808	B	B	0
7	3	4	5	5727	A	A	0
7	4	4	5	3832	A	A	0
7	5	4	5	3438	A	A	0
7	6	4	5	3394	B	B	0
7	7	4	5	2715	A	A	0
7	8	4	5	3520	A	A	0
7	9	4	5	3938	B	B	0
7	10	4	5	3148	A	A	0
7	11	4	5	5428	B	B	0
8	0	4	5	3827	B	B	0
8	1	4	5	4215	A	A	0
8	2	4	5	4216	A	A	0
8	3	4	5	4018	B	B	0
8	4	4	5	6568	B	B	0
8	5	4	5	4482	B	B	0
8	6	4	5	7098	B	B	0
8	7	4	5	3689	A	A	0
8	8	4	5	4906	A	A	0
8	9	4	5	5879	A	A	0
8	10	4	5	6969	A	A	0
8	11	4	5	2322	B	B	0
9	0	5	4	6728	B	B	0
9	1	5	4	6036	B	B	0
9	2	5	4	3594	B	B	0
9	3	5	4	6870	B	B	0
9	4	5	4	8828	A	A	0
9	5	5	4	4875	B	B	0
9	6	5	4	5348	A	A	0
9	7	5	4	5916	B	B	0
9	8	5	4	5598	A	A	0
9	9	5	4	6492	A	A	0
9	10	5	4	5108	A	A	0
9	11	5	4	5154	A	A	0
10	0	4	5	7472	A	A	0
10	1	4	5	12744	B	B	0
10	2	4	5	9101	B	B	0	0
10	3	4	5	8847	A	A	0	0
10	4	4	5	8159	B	A	1	0
10	5	4	5	6680	B	B	0	0
10	6	4	5	9065	B	B	0	0
10	7	4	5	6335	A	A	0	0
10	8	4	5	7216	B	B	0	0
10	9	4	5	13814	A	A	0	0
10	10	4	5	7003	A	A	0	0
10	11	4	5	5686	A	A	0	1	1	4116.77

## Sheet: Ex3_Matching test
Subject	Session	A	B	C	D	E	Answer for A	Answer for B	Answer for C	Answer for D	Answer for D	Time(ms)
1	0	1	3	4	2	0	1	3	4	2	0	103215
2	0	2	3	4	1	0	2	3	4	1	0	128541
3	0	0	3	1	4	2	0	3	1	4	2	118974
4	0	3	2	0	1	4	3	2	0	1	4	97775
5	0	1	2	0	4	3	1	2	0	4	3	43931
6	0	1	0	3	2	4	1	0	3	2	4	57853
7	0	2	0	1	4	3	1	0	2	4	3	84650
8	0	1	0	4	2	3	2	0	4	1	3	57175
9	0	1	2	0	4	3	1	2	0	4	3	305546
10	0	2	1	4	0	3	1	2	4	0	3	130174
1	1	1	0	3	2	4	1	0	3	2	4	43286
2	1	3	4	1	0	2	3	4	1	0	2	150472
3	1	2	1	4	0	3	2	1	4	0	3	195546
4	1	0	1	2	4	3	0	1	2	4	3	84823
5	1	0	3	1	2	4	0	3	1	2	4	33462
6	1	4	2	3	1	0	4	2	3	1	0	84569
7	1	2	1	3	0	4	2	1	3	0	4	60997
8	1	2	0	1	4	3	2	0	1	4	3	68268
9	1	0	2	1	4	3	0	3	1	4	2	119974
10	1	0	1	4	3	2	0	2	4	3	1	86798
1	2	3	1	2	0	4	3	1	2	0	4	43240
2	2	2	1	3	0	4	2	1	3	0	4	52454
3	2	3	4	0	2	1	3	4	0	2	1	87998
4	2	4	0	1	3	2	4	0	1	3	2	59310
5	2	3	1	2	0	4	3	1	2	0	4	29802
6	2	2	4	1	3	0	2	4	1	3	0	35459
7	2	2	1	0	3	4	2	1	0	3	4	64451
8	2	3	1	4	2	0	3	2	4	1	0	30616
9	2	1	2	0	4	3	1	3	0	4	2	62980
10	2	0	3	2	1	4	0	3	1	2	4	59340
1	3	1	2	3	4	0	1	2	3	4	0	29477
2	3	1	2	0	4	3	1	2	0	4	3	64521
3	3	4	2	3	0	1	4	2	3	0	1	31238
4	3	2	4	1	3	0	2	4	1	3	0	47421
5	3	4	1	0	3	2	4	1	0	3	2	27139
6	3	3	1	2	0	4	3	1	2	0	4	28521
7	3	2	3	0	4	1	2	3	0	4	1	22869
8	3	2	4	1	0	3	1	4	0	2	3	20239
9	3	1	3	0	2	4	1	3	0	2	4	118548
10	3	3	4	1	0	2	3	4	2	0	1	47248
1	4	1	4	0	2	3	1	4	0	2	3	35108
2	4	1	0	2	4	3	1	0	2	4	3	40024
3	4	4	3	2	1	0	4	3	2	1	0	26911
4	4	0	1	3	4	2	0	1	3	4	2	34212
5	4	4	0	3	1	2	4	0	3	1	2	43240
6	4	2	3	4	0	1	2	3	4	0	1	27903
7	4	0	3	1	4	2	0	3	1	4	2	26748
8	4	4	1	2	3	0	4	1	2	3	0	39974
9	4	2	1	3	0	4	2	1	3	0	4	41253
10	4	2	4	1	0	3	1	4	2	0	3	72714
1	5	0	3	2	1	4	0	3	2	1	4	72094
2	5	2	4	0	3	1	2	4	0	3	1	90843
3	5	0	3	1	4	2	0	3	1	4	2	24315
4	5	0	3	1	4	2	0	3	1	4	2	29144
5	5	1	3	4	2	0	1	3	4	2	0	72094
6	5	4	2	3	0	1	4	2	3	0	1	26929
7	5	0	3	2	1	4	0	1	2	3	4	30070
8	5	0	2	3	1	4	0	2	3	1	4	24654
9	5	2	3	4	1	0	2	3	4	1	0	40868
10	5	0	3	2	4	1	0	3	1	4	2	36252
1	6	2	4	0	3	1	2	4	0	3	1	57234
2	6	2	4	1	0	3	2	4	1	0	3	39758
3	6	2	4	3	0	1	2	4	3	0	1	84614
4	6	1	3	4	2	0	1	3	4	2	0	41531
5	6	4	0	3	2	1	4	0	3	2	1	25513
6	6	3	4	1	2	0	3	4	1	2	0	21164
7	6	4	2	3	1	0	4	2	3	1	0	21011
8	6	3	2	1	4	0	3	2	1	4	0	24221
9	6	2	3	1	0	4	2	3	1	0	4	37592
10	6	1	2	3	4	0	2	1	3	4	0	53205
1	7	3	1	2	0	4	3	1	2	0	4	61279
2	7	4	1	2	3	0	4	2	1	3	0	40517
3	7	1	0	3	2	4	1	0	3	2	4	60341
4	7	3	2	4	1	0	3	2	4	1	0	24723
5	7	4	0	2	1	3	4	0	2	1	3	23063
6	7	2	4	0	3	1	2	4	0	3	1	30636
7	7	1	3	2	4	0	1	3	2	4	0	27703
8	7	0	1	3	4	2	0	1	3	4	2	28112
9	7	1	4	0	2	3	1	4	0	2	3	39492
10	7	3	4	1	0	2	3	4	1	0	2	28917
